# Supplementary material for: Epstein-Barr Virus (EBV) Is Mostly Latent and Clonal in Angioimmunoblastic T Cell Lymphoma (AITL)
Source: Cancers (Basel). 2022 Jun 12;14(12):2899. doi: 10.3390/cancers14122899 (PMC9221046; doi:10.3390/cancers14122899)
Supplement: Supplementary file 1 [file cancers-14-02899-s001.zip]

Archive with 1 entries (1 files):
- cancers-1699745-supplementary.pdf
